# Supplementary material for: A Microwell Platform for Characterizing the Dynamic Response of Corneal Keratocytes to Biochemical and Biophysical Cues
Source: Micromachines (Basel). 2026 Jun 27;17(7):783. doi: 10.3390/mi17070783 (PMC13413648; doi:10.3390/mi17070783)
Supplement: Supplementary file 1 [file micromachines-17-00783-s001.zip]

Archive with 8 entries (8 files):
- Tarik - Micromachines Paper - Supplementary Data.pdf
- Video S1 - PDGF - Aligned Fibrils.mp4
- Video S2 - Serum Free - Aligned Fibrils.mp4
- Video S3 - Serum Free - uncoated glass.mp4
- Video S4 - Serum Freee - monomeric collagen.mp4
- Video S5 - Fibronectin coated glass.mp4
- Video S6 - Fibronectin coated - Monomeric Collagen.mp4
- Video S7 - Fibronectin coated - Aligned fibrils.mp4
